# Supplementary material for: Integrative Analysis of Somatic Mutations in Non-coding Regions Altering RNA Secondary Structures in Cancer Genomes
Source: Sci Rep. 2019 Jun 3;9:8205. doi: 10.1038/s41598-019-44489-5 (PMC6546760; doi:10.1038/s41598-019-44489-5)
Supplement: Supplementary file 2 — Supplementary Table S1 [file 41598_2019_44489_MOESM2_ESM.xlsx]

## Sheet: TCGA
Supplementary Table S1: The somatic mutation and riboSNitch distribution of different cancer types in TCGA dataset.
Cancer type	Sample number	Mutations in transcript	Mutations in transcript (per sample)	RiboSNitches number	Percentage of riboSNitches
ALL	19	1200	63.1579	12	0.01
AML	198	565	2.85354	5	0.00884956
BLCA	233	51172	219.622	783	0.0153013
BOCA	161	2782	17.2795	47	0.0168943
BRCA	1640	157110	95.7988	2760	0.0175673
BTCA	237	30812	130.008	390	0.0126574
CESC	194	39059	201.335	601	0.015387
CLLE	221	5976	27.0407	112	0.0187416
COAD	215	97673	454.293	1192	0.012204
COCA	187	67576	361.369	879	0.0130076
EOPC	11	490	44.5455	10	0.0204082
ESCA	227	21528	94.837	348	0.016165
GACA	9	918	102	8	0.0087146
GBM	268	18323	68.3694	209	0.0114064
KIRC	404	22686	56.1535	392	0.0172794
KIRP	159	10886	68.4654	166	0.0152489
LAML	170	9951	58.5353	134	0.013466
LGG	283	11276	39.8445	140	0.0124158
LIAD	40	847	21.175	15	0.0177096
LICA	403	43918	108.978	802	0.0182613
LIHC	188	24474	130.181	420	0.0171611
LINC	244	32783	134.357	516	0.0157399
LIRI	270	43469	160.996	782	0.0179898
LUSC	253	104525	413.142	1967	0.0188185
MALY	44	5483	124.614	108	0.0196972
MELA	199	302586	1520.53	3704	0.0122411
NBL	105	212	2.01905	4	0.0188679
ORCA	106	13074	123.34	230	0.0175922
OV	203	26489	130.488	531	0.0200461
PACA	664	64096	96.5301	973	0.0151804
PAEN	86	4787	55.6628	92	0.0192187
PBCA	238	3105	13.0462	48	0.0154589
PRAD	538	30183	56.1022	488	0.016168
READ	79	22793	288.519	260	0.011407
RECA	105	9448	89.981	182	0.0192633
SKCA	66	39813	603.227	540	0.0135634
SKCM	337	236737	702.484	2219	0.00937327
STAD	288	126403	438.899	1552	0.0122782
THCA	418	33570	80.311	468	0.013941
UCEC	246	170490	693.049	2020	0.0118482

## Sheet: ICGC
Supplementary Table S1: The somatic mutation and riboSNitch distribution of different cancer types in ICGC dataset.
Cancer type	Sample number	Mutations in transcript	Mutations in transcript (per sample)	RiboSNitches number	Percentage of riboSNitches
ACC	92	8991	97.7283	146	0.0162385
BLCA	412	119619	290.337	1740	0.0145462
BRCA	993	101436	102.151	1538	0.0151623
CESC	289	85835	297.007	1250	0.0145628
CHOL	51	4088	80.1569	70	0.0171233
COAD	409	212943	520.643	2613	0.0122709
DLBC	37	5469	147.811	77	0.0140794
ESCA	184	36029	195.81	582	0.0161537
GBM	394	73263	185.947	1056	0.0144138
HNSC	507	88616	174.785	1317	0.0148619
KICH	66	2453	37.1667	32	0.0130453
KIRC	342	20197	59.0556	332	0.0164381
KIRP	281	18703	66.5587	289	0.0154521
LAML	142	8289	58.3732	133	0.0160454
LGG	507	30625	60.4043	384	0.0125388
LIHC	364	45608	125.297	745	0.0163349
LUAD	567	181068	319.344	3517	0.0194236
LUSC	492	157545	320.213	2821	0.017906
MESO	82	3125	38.1098	54	0.01728
OV	436	59883	137.346	1010	0.0168662
PAAD	176	27011	153.472	326	0.0120692
PCPG	179	2043	11.4134	25	0.0122369
PRAD	494	25322	51.2591	322	0.0127162
READ	137	56535	412.664	712	0.012594
SARC	237	22866	96.481	352	0.015394
SKCM	469	355602	758.213	3346	0.0094094
STAD	437	169056	386.856	2059	0.0121794
TGCT	144	2644	18.3611	28	0.01059
THCA	492	6840	13.9024	92	0.0134503
THYM	123	3387	27.5366	42	0.0124004
UCEC	531	731350	1377.31	9639	0.0131797
UCS	57	9108	159.789	103	0.0113087
UVM	80	1631	20.3875	12	0.00735745

## Sheet: Other previous publications
Supplementary Table S1: The somatic mutation and riboSNitch distribution of different cancer types in other previous publications dataset.
Cancer type	Sample number	Mutations in transcript	Mutations in transcript (per sample)	RiboSNitches number	Percentage of riboSNitches
MELA (nature11071)	25	27589	1103.56	364	0.0131937
STAD (ng.2983)	100	38296	382.96	611	0.0159547
