# Supplementary material for: Integrative Analysis of Somatic Mutations in Non-coding Regions Altering RNA Secondary Structures in Cancer Genomes
Source: Sci Rep. 2019 Jun 3;9:8205. doi: 10.1038/s41598-019-44489-5 (PMC6546760; doi:10.1038/s41598-019-44489-5)
Supplement: Supplementary file 3 — Supplementary Table S2 [file 41598_2019_44489_MOESM3_ESM.xlsx]

## Sheet: 5'UTR
Supplementary Table S2: All the riboSNitch-enriched 5'UTR elements in ICGC dataset at the different cutoff.
Cutoff	Gene symbol	ENSG ID	RiboSNitch num (observed)	RiboSNitch sum (observed)	RiboSNitch num (expected)	RiboSNitch sum (expected)	p value	q value	Cancer Gene Census	Gene description
0.025	KAT6A	ENSG00000083168	9	14	17	996	1.99135e-12	6.52567e-09	Yes	K(lysine) acetyltransferase 6A [Source:HGNC Symbol;Acc:HGNC:13013]
0.025	NOTCH2	ENSG00000134250	10	37	27	984	1.91358e-07	0.00031354	Yes	notch 2 [Source:HGNC Symbol;Acc:HGNC:7882]
0.025	RALGPS2	ENSG00000116191	3	7	15	1001	0.000160422	0.175235	Yes	Ral GEF with PH domain and SH3 binding motif 2 [Source:HGNC Symbol;Acc:HGNC:30279]
0.05	KAT6A	ENSG00000083168	10	14	55	996	5.01315e-10	1.76914e-06	Yes	K(lysine) acetyltransferase 6A [Source:HGNC Symbol;Acc:HGNC:13013]
0.05	NOTCH2	ENSG00000134250	10	37	32	984	7.13082e-07	0.00125823	Yes	notch 2 [Source:HGNC Symbol;Acc:HGNC:7882]
0.05	ZFC3H1	ENSG00000133858	5	11	25	997	6.75991e-06	0.00795191	.	zinc finger, C3H1-type containing [Source:HGNC Symbol;Acc:HGNC:28328]
0.05	CEP250	ENSG00000126001	3	4	23	998	6.1139e-05	0.0539399	.	centrosomal protein 250kDa [Source:HGNC Symbol;Acc:HGNC:1859]
0.05	FTH1	ENSG00000167996	3	5	29	989	0.000290748	0.187204	.	ferritin, heavy polypeptide 1 [Source:HGNC Symbol;Acc:HGNC:3976]
0.05	SLC46A3	ENSG00000139508	3	6	24	999	0.000328472	0.187204	.	solute carrier family 46, member 3 [Source:HGNC Symbol;Acc:HGNC:27501]
0.05	CTSE	ENSG00000196188	3	5	31	969	0.000371332	0.187204	.	cathepsin E [Source:HGNC Symbol;Acc:HGNC:2530]
0.1	KAT6A	ENSG00000083168	11	14	108	996	1.06029e-08	3.79582e-05	Yes	K(lysine) acetyltransferase 6A [Source:HGNC Symbol;Acc:HGNC:13013]
0.1	SLC5A5	ENSG00000105641	3	6	14	980	8.26778e-05	0.122167	Yes	solute carrier family 5 (sodium/iodide cotransporter), member 5 [Source:HGNC Symbol;Acc:HGNC:11040]
0.1	PRMT8	ENSG00000111218	4	5	66	1001	0.000102375	0.122167	.	protein arginine methyltransferase 8 [Source:HGNC Symbol;Acc:HGNC:5188]
0.1	PLA2G3	ENSG00000100078	3	6	19	996	0.000176476	0.157946	.	phospholipase A2, group III [Source:HGNC Symbol;Acc:HGNC:17934]
0.1	ACSL3	ENSG00000123983	3	5	28	998	0.00025695	0.183977	Yes	acyl-CoA synthetase long-chain family member 3 [Source:HGNC Symbol;Acc:HGNC:3570]
0.2	KAT6A	ENSG00000083168	12	14	181	996	1.12639e-07	0.000403812	Yes	K(lysine) acetyltransferase 6A [Source:HGNC Symbol;Acc:HGNC:13013]
0.2	NIP7	ENSG00000132603	12	14	219	1000	9.0459e-07	0.00162148	.	NIP7, nucleolar pre-rRNA processing protein [Source:HGNC Symbol;Acc:HGNC:24328]
0.2	NOTCH2	ENSG00000134250	17	37	142	984	7.84217e-06	0.00937139	Yes	notch 2 [Source:HGNC Symbol;Acc:HGNC:7882]
0.2	GXYLT1	ENSG00000151233	6	8	86	839	3.29907e-05	0.029568	.	glucoside xylosyltransferase 1 [Source:HGNC Symbol;Acc:HGNC:27482]
0.2	PCIF1	ENSG00000100982	5	10	56	1000	0.000136335	0.0698231	.	PDX1 C-terminal inhibiting factor 1 [Source:HGNC Symbol;Acc:HGNC:16200]
0.2	RAB5B	ENSG00000111540	7	11	127	1000	0.000129252	0.0698231	.	RAB5B, member RAS oncogene family [Source:HGNC Symbol;Acc:HGNC:9784]
0.2	RAD1	ENSG00000113456	11	35	81	998	0.00010742	0.0698231	Yes	RAD1 checkpoint DNA exonuclease [Source:HGNC Symbol;Acc:HGNC:9806]
0.2	BET1L	ENSG00000177951	7	10	150	963	0.000196899	0.0784316	.	Bet1 golgi vesicular membrane trafficking protein-like [Source:HGNC Symbol;Acc:HGNC:19348]
0.2	FTH1	ENSG00000167996	5	5	174	989	0.000180818	0.0784316	.	ferritin, heavy polypeptide 1 [Source:HGNC Symbol;Acc:HGNC:3976]
0.2	APOBEC3F	ENSG00000128394	5	8	90	1003	0.000295194	0.100058	.	apolipoprotein B mRNA editing enzyme, catalytic polypeptide-like 3F [Source:HGNC Symbol;Acc:HGNC:17356]
0.2	MID1IP1	ENSG00000165175	5	7	110	1003	0.000307012	0.100058	.	MID1 interacting protein 1 [Source:HGNC Symbol;Acc:HGNC:20715]
0.2	CRISP2	ENSG00000124490	5	8	91	966	0.000370896	0.102628	.	cysteine-rich secretory protein 2 [Source:HGNC Symbol;Acc:HGNC:12024]
0.2	PAPPA2	ENSG00000116183	11	42	76	997	0.000372153	0.102628	Yes	pappalysin 2 [Source:HGNC Symbol;Acc:HGNC:14615]
0.2	CLCN7	ENSG00000103249	3	4	55	1000	0.000703676	0.180191	.	chloride channel, voltage-sensitive 7 [Source:HGNC Symbol;Acc:HGNC:2025]
0.2	PRMT8	ENSG00000111218	4	5	112	1001	0.000768472	0.183665	.	protein arginine methyltransferase 8 [Source:HGNC Symbol;Acc:HGNC:5188]

## Sheet: 3'UTR
Supplementary Table S2: All the riboSNitch-enriched 3'UTR elements in ICGC dataset at the different cutoff.
Cutoff	Gene symbol	ENSG ID	RiboSNitch num (observed)	RiboSNitch sum (observed)	RiboSNitch num (expected)	RiboSNitch sum (expected)	p value	q value	Cancer Gene Census	Gene description
0.025	CLCNKB	ENSG00000184908	7	16	17	999	1.60526e-08	0.000162404	.	chloride channel, voltage-sensitive Kb [Source:HGNC Symbol;Acc:HGNC:2027]
0.025	CYP4B1	ENSG00000142973	10	32	30	1006	7.86742e-08	0.000397973	.	cytochrome P450, family 4, subfamily B, polypeptide 1 [Source:HGNC Symbol;Acc:HGNC:2644]
0.025	SLC9B1	ENSG00000164037	13	25	79	714	1.13655e-06	0.00383283	.	solute carrier family 9, subfamily B (NHA1, cation proton antiporter 1), member 1 [Source:HGNC Symbol;Acc:HGNC:24244]
0.025	CCDC104	ENSG00000163001	5	9	32	998	5.77091e-06	0.0116769	.
0.025	POLR2M	ENSG00000255529	8	40	21	1003	5.4214e-06	0.0116769	.	polymerase (RNA) II (DNA directed) polypeptide M [Source:HGNC Symbol;Acc:HGNC:14862]
0.025	ACAD11	ENSG00000240303	3	7	8	1001	3.31289e-05	0.0478807	.	acyl-CoA dehydrogenase family, member 11 [Source:HGNC Symbol;Acc:HGNC:30211]
0.025	DIO1	ENSG00000211452	4	15	10	996	2.89172e-05	0.0478807	.	deiodinase, iodothyronine, type I [Source:HGNC Symbol;Acc:HGNC:2883]
0.025	SMO	ENSG00000128602	3	14	3	996	4.14848e-05	0.0524627	Yes	smoothened, frizzled class receptor [Source:HGNC Symbol;Acc:HGNC:11119]
0.025	SRPK1	ENSG00000096063	4	15	12	1001	5.06732e-05	0.0569623	.	SRSF protein kinase 1 [Source:HGNC Symbol;Acc:HGNC:11305]
0.025	FOXD4	ENSG00000170122	4	16	13	999	8.70088e-05	0.0880268	.	forkhead box D4 [Source:HGNC Symbol;Acc:HGNC:3805]
0.025	DBP	ENSG00000105516	4	19	13	1002	0.000175584	0.161489	.	D site of albumin promoter (albumin D-box) binding protein [Source:HGNC Symbol;Acc:HGNC:2697]
0.05	ZDHHC14	ENSG00000175048	10	51	19	1001	2.91248e-07	0.00148143	Yes	zinc finger, DHHC-type containing 14 [Source:HGNC Symbol;Acc:HGNC:20341]
0.05	DCAF4L2	ENSG00000176566	12	58	25	998	1.5394e-07	0.00148143	.	DDB1 and CUL4 associated factor 4-like 2 [Source:HGNC Symbol;Acc:HGNC:26657]
0.05	CRNN	ENSG00000143536	5	6	38	992	6.84554e-07	0.00193232	.	cornulin [Source:HGNC Symbol;Acc:HGNC:1230]
0.05	HAUS6	ENSG00000147874	8	35	18	999	7.59786e-07	0.00193232	.	HAUS augmin-like complex, subunit 6 [Source:HGNC Symbol;Acc:HGNC:25948]
0.05	URGCP	ENSG00000106608	6	15	23	995	1.36877e-06	0.00278489	.	upregulator of cell proliferation [Source:HGNC Symbol;Acc:HGNC:30890]
0.05	SLC9B1	ENSG00000164037	13	25	91	714	5.06515e-06	0.00858797	.	solute carrier family 9, subfamily B (NHA1, cation proton antiporter 1), member 1 [Source:HGNC Symbol;Acc:HGNC:24244]
0.05	CYP4B1	ENSG00000142973	10	32	53	1006	7.4469e-06	0.0108225	.	cytochrome P450, family 4, subfamily B, polypeptide 1 [Source:HGNC Symbol;Acc:HGNC:2644]
0.05	RARA	ENSG00000131759	5	15	19	999	1.23156e-05	0.0156608	Yes	retinoic acid receptor, alpha [Source:HGNC Symbol;Acc:HGNC:9864]
0.05	NTN1	ENSG00000065320	6	29	16	1002	1.5785e-05	0.0161231	.	netrin 1 [Source:HGNC Symbol;Acc:HGNC:8029]
0.05	LRP3	ENSG00000130881	7	11	91	998	1.58489e-05	0.0161231	.	low density lipoprotein receptor-related protein 3 [Source:HGNC Symbol;Acc:HGNC:6695]
0.05	MEF2A	ENSG00000068305	6	27	20	1004	2.904e-05	0.0268567	.	myocyte enhancer factor 2A [Source:HGNC Symbol;Acc:HGNC:6993]
0.05	SRPK1	ENSG00000096063	5	15	25	1001	3.88918e-05	0.0304343	.	SRSF protein kinase 1 [Source:HGNC Symbol;Acc:HGNC:11305]
0.05	NECAP1	ENSG00000089818	6	14	48	1004	3.6535e-05	0.0304343	.	NECAP endocytosis associated 1 [Source:HGNC Symbol;Acc:HGNC:24539]
0.05	CCDC104	ENSG00000163001	5	9	57	998	7.85967e-05	0.0571117	.
0.05	POLR2M	ENSG00000255529	9	40	45	1003	0.000107485	0.0728962	.	polymerase (RNA) II (DNA directed) polypeptide M [Source:HGNC Symbol;Acc:HGNC:14862]
0.05	BLMH	ENSG00000108578	4	7	44	1004	0.000141458	0.0899409	.	bleomycin hydrolase [Source:HGNC Symbol;Acc:HGNC:1059]
0.05	CLCNKB	ENSG00000184908	7	16	81	999	0.000174878	0.104649	.	chloride channel, voltage-sensitive Kb [Source:HGNC Symbol;Acc:HGNC:2027]
0.05	IER5	ENSG00000162783	3	6	21	997	0.000230203	0.111883	.	immediate early response 5 [Source:HGNC Symbol;Acc:HGNC:5393]
0.05	RNPEPL1	ENSG00000142327	4	16	17	999	0.00021056	0.111883	.	arginyl aminopeptidase (aminopeptidase B)-like 1 [Source:HGNC Symbol;Acc:HGNC:10079]
0.05	HMGN1	ENSG00000205581	4	9	33	927	0.000226856	0.111883	.	high mobility group nucleosome binding domain 1 [Source:HGNC Symbol;Acc:HGNC:4984]
0.05	HNRNPK	ENSG00000165119	5	13	45	998	0.000230959	0.111883	Yes	heterogeneous nuclear ribonucleoprotein K [Source:HGNC Symbol;Acc:HGNC:5044]
0.05	CXXC4	ENSG00000168772	10	87	26	1002	0.000285354	0.13195	.	CXXC finger protein 4 [Source:HGNC Symbol;Acc:HGNC:24593]
0.05	RSF1	ENSG00000048649	5	56	8	1005	0.00031902	0.141104	Yes	remodeling and spacing factor 1 [Source:HGNC Symbol;Acc:HGNC:18118]
0.05	ACAD11	ENSG00000240303	3	7	20	1001	0.000342953	0.145369	.	acyl-CoA dehydrogenase family, member 11 [Source:HGNC Symbol;Acc:HGNC:30211]
0.1	PLGLB2	ENSG00000125551	14	21	76	1002	4.37075e-11	4.44899e-07	.	plasminogen-like B2 [Source:HGNC Symbol;Acc:HGNC:9073]
0.1	FAM53A	ENSG00000174137	15	36	81	996	1.27639e-07	0.000649618	.	family with sequence similarity 53, member A [Source:HGNC Symbol;Acc:HGNC:31860]
0.1	COL15A1	ENSG00000204291	10	25	62	997	2.25838e-06	0.00576356	.	collagen, type XV, alpha 1 [Source:HGNC Symbol;Acc:HGNC:2192]
0.1	DCAF4L2	ENSG00000176566	14	58	49	998	2.26488e-06	0.00576356	.	DDB1 and CUL4 associated factor 4-like 2 [Source:HGNC Symbol;Acc:HGNC:26657]
0.1	SRRM1	ENSG00000133226	9	23	54	939	4.95335e-06	0.010084	.	serine/arginine repetitive matrix 1 [Source:HGNC Symbol;Acc:HGNC:16638]
0.1	GJD2	ENSG00000159248	10	31	52	951	7.58628e-06	0.0128701	.	gap junction protein, delta 2, 36kDa [Source:HGNC Symbol;Acc:HGNC:19154]
0.1	URGCP	ENSG00000106608	7	15	70	995	4.48831e-05	0.0417139	.	upregulator of cell proliferation [Source:HGNC Symbol;Acc:HGNC:30890]
0.1	NTN1	ENSG00000065320	8	29	45	1002	5.32744e-05	0.0417139	.	netrin 1 [Source:HGNC Symbol;Acc:HGNC:8029]
0.1	TMPRSS3	ENSG00000160183	8	17	84	998	4.16406e-05	0.0417139	Yes	transmembrane protease, serine 3 [Source:HGNC Symbol;Acc:HGNC:11877]
0.1	USP15	ENSG00000135655	11	23	119	1001	3.24946e-05	0.0417139	Yes	ubiquitin specific peptidase 15 [Source:HGNC Symbol;Acc:HGNC:12613]
0.1	ANKH	ENSG00000154122	14	53	73	1005	3.92439e-05	0.0417139	.	ANKH inorganic pyrophosphate transport regulator [Source:HGNC Symbol;Acc:HGNC:15492]
0.1	CYP4B1	ENSG00000142973	12	32	100	1006	4.91559e-05	0.0417139	.	cytochrome P450, family 4, subfamily B, polypeptide 1 [Source:HGNC Symbol;Acc:HGNC:2644]
0.1	SLC9B1	ENSG00000164037	13	25	114	714	5.25235e-05	0.0417139	.	solute carrier family 9, subfamily B (NHA1, cation proton antiporter 1), member 1 [Source:HGNC Symbol;Acc:HGNC:24244]
0.1	ATG5	ENSG00000057663	9	22	90	997	9.22071e-05	0.0670411	.	autophagy related 5 [Source:HGNC Symbol;Acc:HGNC:589]
0.1	CRNN	ENSG00000143536	5	6	111	992	0.000106844	0.0681885	.	cornulin [Source:HGNC Symbol;Acc:HGNC:1230]
0.1	KIAA1045	ENSG00000122733	10	43	52	1001	0.000107183	0.0681885	.
0.1	HAUS6	ENSG00000147874	9	35	54	999	0.000130727	0.0782745	.	HAUS augmin-like complex, subunit 6 [Source:HGNC Symbol;Acc:HGNC:25948]
0.1	PDE4DIP	ENSG00000178104	13	50	77	1000	0.000144229	0.0815617	Yes	phosphodiesterase 4D interacting protein [Source:HGNC Symbol;Acc:HGNC:15580]
0.1	IFFO1	ENSG00000010295	4	7	49	1003	0.00021108	0.103606	.	intermediate filament family orphan 1 [Source:HGNC Symbol;Acc:HGNC:24970]
0.1	BMS1	ENSG00000165733	13	51	78	997	0.000206432	0.103606	.	BMS1 ribosome biogenesis factor [Source:HGNC Symbol;Acc:HGNC:23505]
0.1	ADRBK2	ENSG00000100077	14	77	56	1000	0.000213746	0.103606	.	adrenergic, beta, receptor kinase 2 [Source:HGNC Symbol;Acc:HGNC:290]
0.1	SRCRB4D	ENSG00000146700	5	7	104	1001	0.00023853	0.110363	.
0.1	RTN4	ENSG00000115310	4	5	85	999	0.000270358	0.114666	Yes	reticulon 4 [Source:HGNC Symbol;Acc:HGNC:14085]
0.1	CLCNKB	ENSG00000184908	9	16	156	999	0.000263554	0.114666	.	chloride channel, voltage-sensitive Kb [Source:HGNC Symbol;Acc:HGNC:2027]
0.1	RNF13	ENSG00000082996	9	40	48	922	0.000308876	0.125762	.	ring finger protein 13 [Source:HGNC Symbol;Acc:HGNC:10057]
0.1	AIF1L	ENSG00000126878	7	26	51	1006	0.000350024	0.131959	.	allograft inflammatory factor 1-like [Source:HGNC Symbol;Acc:HGNC:28904]
0.1	ZDHHC14	ENSG00000175048	10	51	50	1001	0.000347096	0.131959	Yes	zinc finger, DHHC-type containing 14 [Source:HGNC Symbol;Acc:HGNC:20341]
0.2	PLGLB2	ENSG00000125551	17	21	135	1002	1.31676e-11	1.34046e-07	.	plasminogen-like B2 [Source:HGNC Symbol;Acc:HGNC:9073]
0.2	RSF1	ENSG00000048649	15	56	26	1005	2.29299e-10	1.16713e-06	Yes	remodeling and spacing factor 1 [Source:HGNC Symbol;Acc:HGNC:18118]
0.2	MYO5B	ENSG00000167306	35	93	133	998	2.83024e-08	9.60395e-05	.	myosin VB [Source:HGNC Symbol;Acc:HGNC:7603]
0.2	ZMAT4	ENSG00000165061	5	38	1	1006	2.86418e-07	0.000583146	.	zinc finger, matrin-type 4 [Source:HGNC Symbol;Acc:HGNC:25844]
0.2	COL15A1	ENSG00000204291	16	25	165	997	2.40172e-07	0.000583146	.	collagen, type XV, alpha 1 [Source:HGNC Symbol;Acc:HGNC:2192]
0.2	CYP4F3	ENSG00000186529	14	75	35	999	1.87646e-06	0.00318373	.	cytochrome P450, family 4, subfamily F, polypeptide 3 [Source:HGNC Symbol;Acc:HGNC:2646]
0.2	FAM53A	ENSG00000174137	20	36	191	996	2.35177e-06	0.00342014	.	family with sequence similarity 53, member A [Source:HGNC Symbol;Acc:HGNC:31860]
0.2	SRRM1	ENSG00000133226	11	23	89	939	4.21835e-06	0.00536785	.	serine/arginine repetitive matrix 1 [Source:HGNC Symbol;Acc:HGNC:16638]
0.2	MSI2	ENSG00000153944	7	48	12	999	9.07168e-06	0.0102611	Yes	musashi RNA-binding protein 2 [Source:HGNC Symbol;Acc:HGNC:18585]
0.2	MAT2A	ENSG00000168906	10	18	117	958	1.74471e-05	0.0177611	.	methionine adenosyltransferase II, alpha [Source:HGNC Symbol;Acc:HGNC:6904]
0.2	SULT1B1	ENSG00000173597	7	62	12	999	4.80309e-05	0.0444504	.	sulfotransferase family, cytosolic, 1B, member 1 [Source:HGNC Symbol;Acc:HGNC:17845]
0.2	TSPAN15	ENSG00000099282	9	20	101	996	8.98725e-05	0.0653502	.	tetraspanin 15 [Source:HGNC Symbol;Acc:HGNC:23298]
0.2	FOXD4L4	ENSG00000184659	11	27	107	998	7.85613e-05	0.0653502	.	forkhead box D4-like 4 [Source:HGNC Symbol;Acc:HGNC:23762]
0.2	BMS1	ENSG00000165733	20	51	158	997	8.74455e-05	0.0653502	.	BMS1 ribosome biogenesis factor [Source:HGNC Symbol;Acc:HGNC:23505]
0.2	HSPA6	ENSG00000173110	4	5	72	994	0.000146504	0.0916805	.	heat shock 70kDa protein 6 (HSP70B') [Source:HGNC Symbol;Acc:HGNC:5239]
0.2	GREM1	ENSG00000166923	8	39	37	1003	0.000144159	0.0916805	Yes	Gremlin [Source:UniProtKB/TrEMBL;Acc:A6XAA7]
0.2	PDE4DIP	ENSG00000178104	21	50	184	1000	0.000153101	0.0916805	Yes	phosphodiesterase 4D interacting protein [Source:HGNC Symbol;Acc:HGNC:15580]
0.2	CFHR1	ENSG00000244414	6	6	235	1001	0.00017913	0.0959758	.	complement factor H-related 1 [Source:HGNC Symbol;Acc:HGNC:4888]
0.2	NANOGNB	ENSG00000205857	8	8	336	1003	0.000170179	0.0959758	.	NANOG neighbor homeobox [Source:HGNC Symbol;Acc:HGNC:24958]
0.2	NEK6	ENSG00000119408	7	14	100	997	0.000225629	0.102089	.	NIMA-related kinase 6 [Source:HGNC Symbol;Acc:HGNC:7749]
0.2	ADSS	ENSG00000035687	7	10	159	995	0.000230654	0.102089	.	adenylosuccinate synthase [Source:HGNC Symbol;Acc:HGNC:292]
0.2	CYP4B1	ENSG00000142973	16	32	202	1006	0.000204299	0.102089	.	cytochrome P450, family 4, subfamily B, polypeptide 1 [Source:HGNC Symbol;Acc:HGNC:2644]
0.2	GABRA4	ENSG00000109158	33	184	86	1001	0.000226948	0.102089	.	gamma-aminobutyric acid (GABA) A receptor, alpha 4 [Source:HGNC Symbol;Acc:HGNC:4078]
0.2	HNRNPK	ENSG00000165119	8	13	159	998	0.000290067	0.123037	Yes	heterogeneous nuclear ribonucleoprotein K [Source:HGNC Symbol;Acc:HGNC:5044]
0.2	WDR5B	ENSG00000196981	10	20	150	992	0.000328825	0.128748	.	WD repeat domain 5B [Source:HGNC Symbol;Acc:HGNC:17826]
0.2	MEGF10	ENSG00000145794	18	54	137	1000	0.000323037	0.128748	.	multiple EGF-like-domains 10 [Source:HGNC Symbol;Acc:HGNC:29634]
0.2	LHX5	ENSG00000089116	7	12	133	1000	0.000364498	0.137429	.	LIM homeobox 5 [Source:HGNC Symbol;Acc:HGNC:14216]
0.2	ZDHHC14	ENSG00000175048	16	51	123	1001	0.000434727	0.158054	Yes	zinc finger, DHHC-type containing 14 [Source:HGNC Symbol;Acc:HGNC:20341]
0.2	GTF3C5	ENSG00000148308	4	4	147	994	0.000506533	0.177749	.	general transcription factor IIIC, polypeptide 5, 63kDa [Source:HGNC Symbol;Acc:HGNC:4668]
0.2	KLHL25	ENSG00000183655	6	9	142	998	0.000526066	0.177749	.	kelch-like family member 25 [Source:HGNC Symbol;Acc:HGNC:25732]
0.2	KIAA1919	ENSG00000173214	12	27	158	995	0.000541278	0.177749	.	KIAA1919 [Source:HGNC Symbol;Acc:HGNC:21053]

## Sheet: lncRNA
Supplementary Table S2: All the riboSNitch-enriched lncRNAs in ICGC dataset at the different cutoff.
Cutoff	Gene symbol	ENSG ID	RiboSNitch num (observed)	RiboSNitch sum (observed)	RiboSNitch num (expected)	RiboSNitch sum (expected)	p value	q value	Gene description
0.025	USP30-AS1	ENSG00000256262	6	15	13	993	8.55278e-08	0.000232123	USP30 antisense RNA 1 [Source:HGNC Symbol;Acc:HGNC:40909]
0.025	LINC01365	ENSG00000250772	4	12	21	1005	0.000123613	0.0838711
0.025	ZNF503-AS1	ENSG00000226051	5	21	20	995	9.26956e-05	0.0838711	ZNF503 antisense RNA 1 [Source:HGNC Symbol;Acc:HGNC:27370]
0.025	LINC00689	ENSG00000231419	5	14	34	1002	9.99059e-05	0.0838711	long intergenic non-protein coding RNA 689 [Source:HGNC Symbol;Acc:HGNC:27217]
0.05	USP30-AS1	ENSG00000256262	10	15	34	993	2.23063e-11	6.06509e-08	USP30 antisense RNA 1 [Source:HGNC Symbol;Acc:HGNC:40909]
0.05	ITGB2-AS1	ENSG00000227039	7	22	25	996	1.87535e-06	0.00189517	ITGB2 antisense RNA 1 [Source:HGNC Symbol;Acc:HGNC:44304]
0.05	LINC00689	ENSG00000231419	7	14	47	1002	2.09103e-06	0.00189517	long intergenic non-protein coding RNA 689 [Source:HGNC Symbol;Acc:HGNC:27217]
0.05	MIR1302-11	ENSG00000243485	5	15	26	1000	4.62003e-05	0.0314046	microRNA 1302-11 [Source:HGNC Symbol;Acc:HGNC:38246]
0.05	ZSWIM8-AS1	ENSG00000272589	6	36	23	1000	0.000305057	0.16589	ZSWIM8 antisense RNA 1 [Source:HGNC Symbol;Acc:HGNC:45103]
0.1	USP30-AS1	ENSG00000256262	10	15	78	993	3.2852e-08	8.93247e-05	USP30 antisense RNA 1 [Source:HGNC Symbol;Acc:HGNC:40909]
0.1	LINC00689	ENSG00000231419	10	14	113	1002	3.15937e-07	0.000429517	long intergenic non-protein coding RNA 689 [Source:HGNC Symbol;Acc:HGNC:27217]
0.1	AC016629.8	ENSG00000267858	7	28	40	996	0.000155212	0.140674
0.2	USP30-AS1	ENSG00000256262	12	15	192	993	9.16606e-07	0.00124613	USP30 antisense RNA 1 [Source:HGNC Symbol;Acc:HGNC:40909]
0.2	RP5-1125A11.1	ENSG00000228265	28	45	259	998	6.62015e-07	0.00124613
0.2	LINC00689	ENSG00000231419	10	14	206	1002	7.01929e-05	0.0636181	long intergenic non-protein coding RNA 689 [Source:HGNC Symbol;Acc:HGNC:27217]
