# Supplementary material for: Integrative Analysis of Somatic Mutations in Non-coding Regions Altering RNA Secondary Structures in Cancer Genomes
Source: Sci Rep. 2019 Jun 3;9:8205. doi: 10.1038/s41598-019-44489-5 (PMC6546760; doi:10.1038/s41598-019-44489-5)
Supplement: Supplementary file 4 — Supplementary Table S3 [file 41598_2019_44489_MOESM4_ESM.xlsx]

## Sheet: 5'UTR
Supplementary Table S3: All the riboSNitch-depleted 5'UTR elements in ICGC dataset at the different cutoff.
Cutoff	Gene symbol	ENSG ID	non-riboSNitch num (observed)	non-riboSNitch sum (observed)	non-riboSNitch num (expected)	non-riboSNitch sum (expected)	p value	q value	Cancer Gene Census	Gene description
0.025	ING3	ENSG00000071243	11	13	79	970	1.41719e-10	4.78584e-07	Yes	inhibitor of growth family, member 3 [Source:HGNC Symbol;Acc:HGNC:14587]
0.025	RBM22	ENSG00000086589	11	19	48	951	8.57465e-10	1.44783e-06	.	RNA binding motif protein 22 [Source:HGNC Symbol;Acc:HGNC:25503]
0.025	NSA2	ENSG00000164346	10	24	27	1002	1.42086e-09	1.59941e-06	.	NSA2 ribosome biogenesis homolog (S. cerevisiae) [Source:HGNC Symbol;Acc:HGNC:30728]
0.025	TAF2	ENSG00000064313	4	9	9	999	2.0323e-06	0.00171577	.	TAF2 RNA polymerase II, TATA box binding protein (TBP)-associated factor, 150kDa [Source:HGNC Symbol;Acc:HGNC:11536]
0.025	ZNF549	ENSG00000121406	4	8	36	975	0.000146829	0.0837355	.	zinc finger protein 549 [Source:HGNC Symbol;Acc:HGNC:26632]
0.025	GSTCD	ENSG00000138780	7	13	102	988	0.000148775	0.0837355	.	glutathione S-transferase, C-terminal domain containing [Source:HGNC Symbol;Acc:HGNC:25806]
0.025	OR2J1	ENSG00000204702	3	16	6	1000	0.000254689	0.122869	.	olfactory receptor, family 2, subfamily J, member 1 (gene/pseudogene) [Source:HGNC Symbol;Acc:HGNC:8259]
0.025	KIAA0355	ENSG00000166398	2	6	3	1004	0.000292049	0.123281	.	KIAA0355 [Source:HGNC Symbol;Acc:HGNC:29016]
0.025	GTF3C4	ENSG00000125484	4	12	28	982	0.000366641	0.137572	.	general transcription factor IIIC, polypeptide 4, 90kDa [Source:HGNC Symbol;Acc:HGNC:4667]
0.05	ZNF774	ENSG00000196391	11	15	7	991	1.67124e-18	5.94459e-15	.	zinc finger protein 774 [Source:HGNC Symbol;Acc:HGNC:33108]
0.05	ING3	ENSG00000071243	12	13	90	970	1.01093e-11	1.79794e-08	Yes	inhibitor of growth family, member 3 [Source:HGNC Symbol;Acc:HGNC:14587]
0.05	NSA2	ENSG00000164346	10	24	34	1002	9.24637e-09	1.09631e-05	.	NSA2 ribosome biogenesis homolog (S. cerevisiae) [Source:HGNC Symbol;Acc:HGNC:30728]
0.05	RBM22	ENSG00000086589	11	19	67	951	2.04345e-08	1.81714e-05	.	RNA binding motif protein 22 [Source:HGNC Symbol;Acc:HGNC:25503]
0.05	IQSEC3	ENSG00000120645	6	9	44	1001	8.19221e-07	0.000582794	.	IQ motif and Sec7 domain 3 [Source:HGNC Symbol;Acc:HGNC:29193]
0.05	TAF2	ENSG00000064313	4	9	10	999	2.83382e-06	0.00167998	.	TAF2 RNA polymerase II, TATA box binding protein (TBP)-associated factor, 150kDa [Source:HGNC Symbol;Acc:HGNC:11536]
0.05	AHCYL1	ENSG00000168710	5	9	43	940	2.91195e-05	0.0147969	.	adenosylhomocysteinase-like 1 [Source:HGNC Symbol;Acc:HGNC:344]
0.05	SRBD1	ENSG00000068784	4	8	24	827	6.49089e-05	0.0288601	.	S1 RNA binding domain 1 [Source:HGNC Symbol;Acc:HGNC:25521]
0.05	GSTCD	ENSG00000138780	8	13	132	988	8.43887e-05	0.0333523	.	glutathione S-transferase, C-terminal domain containing [Source:HGNC Symbol;Acc:HGNC:25806]
0.05	MRPL53	ENSG00000204822	5	15	32	1005	0.000110085	0.0391574	.	mitochondrial ribosomal protein L53 [Source:HGNC Symbol;Acc:HGNC:16684]
0.05	TSR3	ENSG00000007520	5	6	110	904	0.000160904	0.0520305	.	TSR3, 20S rRNA accumulation, homolog (S. cerevisiae) [Source:HGNC Symbol;Acc:HGNC:14175]
0.05	VPS9D1	ENSG00000075399	4	6	51	854	0.000205009	0.060768	.	VPS9 domain containing 1 [Source:HGNC Symbol;Acc:HGNC:13526]
0.05	AQP6	ENSG00000086159	5	8	91	1002	0.00031205	0.0853816	.	aquaporin 6, kidney specific [Source:HGNC Symbol;Acc:HGNC:639]
0.05	HOXB13	ENSG00000159184	5	14	45	997	0.00034591	0.0878858	.	homeobox B13 [Source:HGNC Symbol;Acc:HGNC:5112]
0.05	ZNF549	ENSG00000121406	4	8	49	975	0.000450264	0.106773	.	zinc finger protein 549 [Source:HGNC Symbol;Acc:HGNC:26632]
0.05	CLVS2	ENSG00000146352	6	18	64	1001	0.000815672	0.181334	.	clavesin 2 [Source:HGNC Symbol;Acc:HGNC:23046]
0.05	LRRC23	ENSG00000010626	4	10	46	992	0.000925026	0.193548	.	leucine rich repeat containing 23 [Source:HGNC Symbol;Acc:HGNC:19138]
0.05	MTIF2	ENSG00000085760	3	6	36	998	0.00100136	0.19788	.	mitochondrial translational initiation factor 2 [Source:HGNC Symbol;Acc:HGNC:7441]
0.1	FEN1	ENSG00000168496	11	11	79	998	1.58947e-12	5.69664e-09	Yes	flap structure-specific endonuclease 1 [Source:HGNC Symbol;Acc:HGNC:3650]
0.1	NSA2	ENSG00000164346	15	24	81	1002	8.3385e-11	1.49426e-07	.	NSA2 ribosome biogenesis homolog (S. cerevisiae) [Source:HGNC Symbol;Acc:HGNC:30728]
0.1	ING3	ENSG00000071243	12	13	113	970	1.28665e-10	1.53711e-07	Yes	inhibitor of growth family, member 3 [Source:HGNC Symbol;Acc:HGNC:14587]
0.1	ZNF774	ENSG00000196391	11	15	63	991	1.77315e-10	1.58874e-07	.	zinc finger protein 774 [Source:HGNC Symbol;Acc:HGNC:33108]
0.1	RBM22	ENSG00000086589	11	19	80	951	1.11723e-07	8.0083e-05	.	RNA binding motif protein 22 [Source:HGNC Symbol;Acc:HGNC:25503]
0.1	MRPL53	ENSG00000204822	8	15	89	1005	1.86147e-05	0.0111192	.	mitochondrial ribosomal protein L53 [Source:HGNC Symbol;Acc:HGNC:16684]
0.1	GSTCD	ENSG00000138780	9	13	160	988	3.5551e-05	0.0182021	.	glutathione S-transferase, C-terminal domain containing [Source:HGNC Symbol;Acc:HGNC:25806]
0.1	GPANK1	ENSG00000204438	9	18	109	1008	5.21008e-05	0.0233411	.	G patch domain and ankyrin repeats 1 [Source:HGNC Symbol;Acc:HGNC:13920]
0.1	HOXB13	ENSG00000159184	8	14	118	997	7.39146e-05	0.0294345	.	homeobox B13 [Source:HGNC Symbol;Acc:HGNC:5112]
0.1	NDST4	ENSG00000138653	7	27	39	1005	9.94459e-05	0.0356414	.	N-deacetylase/N-sulfotransferase (heparan glucosaminyl) 4 [Source:HGNC Symbol;Acc:HGNC:20779]
0.1	TTI1	ENSG00000101407	5	7	89	1001	0.000115143	0.0375157	.	TELO2 interacting protein 1 [Source:HGNC Symbol;Acc:HGNC:29029]
0.1	IQSEC3	ENSG00000120645	6	9	117	1001	0.000179299	0.0535507	.	IQ motif and Sec7 domain 3 [Source:HGNC Symbol;Acc:HGNC:29193]
0.1	ZBTB18	ENSG00000179456	4	5	85	919	0.000374669	0.0959153	.	zinc finger and BTB domain containing 18 [Source:HGNC Symbol;Acc:HGNC:13030]
0.1	MATR3	ENSG00000015479	5	8	94	1000	0.000365643	0.0959153	.	matrin 3 [Source:HGNC Symbol;Acc:HGNC:6912]
0.1	IL19	ENSG00000142224	4	5	95	1006	0.000402134	0.0960831	.	interleukin 19 [Source:HGNC Symbol;Acc:HGNC:5990]
0.1	RD3	ENSG00000198570	4	7	65	999	0.000608021	0.136197	.	retinal degeneration 3 [Source:HGNC Symbol;Acc:HGNC:19689]
0.1	TAF2	ENSG00000064313	4	9	51	999	0.00081704	0.172251	.	TAF2 RNA polymerase II, TATA box binding protein (TBP)-associated factor, 150kDa [Source:HGNC Symbol;Acc:HGNC:11536]
0.1	TSR3	ENSG00000007520	5	6	157	904	0.000871818	0.173589	.	TSR3, 20S rRNA accumulation, homolog (S. cerevisiae) [Source:HGNC Symbol;Acc:HGNC:14175]
0.1	AHCYL1	ENSG00000168710	5	9	94	940	0.00100502	0.189578	.	adenosylhomocysteinase-like 1 [Source:HGNC Symbol;Acc:HGNC:344]
0.2	RBM22	ENSG00000086589	16	19	129	951	1.9208e-11	6.88798e-08	.	RNA binding motif protein 22 [Source:HGNC Symbol;Acc:HGNC:25503]
0.2	FEN1	ENSG00000168496	11	11	165	998	3.49215e-09	6.26142e-06	Yes	flap structure-specific endonuclease 1 [Source:HGNC Symbol;Acc:HGNC:3650]
0.2	ING3	ENSG00000071243	12	13	161	970	7.03884e-09	8.41376e-06	Yes	inhibitor of growth family, member 3 [Source:HGNC Symbol;Acc:HGNC:14587]
0.2	ERGIC3	ENSG00000125991	13	20	88	829	1.76404e-08	1.58146e-05	Yes	ERGIC and golgi 3 [Source:HGNC Symbol;Acc:HGNC:15927]
0.2	NSA2	ENSG00000164346	15	24	135	1002	6.27251e-08	4.49864e-05	.	NSA2 ribosome biogenesis homolog (S. cerevisiae) [Source:HGNC Symbol;Acc:HGNC:30728]
0.2	ZNF774	ENSG00000196391	12	15	176	991	3.60754e-07	0.000215611	.	zinc finger protein 774 [Source:HGNC Symbol;Acc:HGNC:33108]
0.2	GFM2	ENSG00000164347	15	24	192	1001	5.5844e-06	0.00286081	.	G elongation factor, mitochondrial 2 [Source:HGNC Symbol;Acc:HGNC:29682]
0.2	GPANK1	ENSG00000204438	13	18	226	1008	1.23731e-05	0.00554625	.	G patch domain and ankyrin repeats 1 [Source:HGNC Symbol;Acc:HGNC:13920]
0.2	AAMP	ENSG00000127837	7	7	206	986	1.93178e-05	0.00769706	.	angio-associated, migratory cell protein [Source:HGNC Symbol;Acc:HGNC:18]
0.2	MDH1	ENSG00000014641	7	12	93	994	4.09348e-05	0.0146792	.	malate dehydrogenase 1, NAD (soluble) [Source:HGNC Symbol;Acc:HGNC:6970]
0.2	TUBA3C	ENSG00000198033	6	11	77	983	9.35723e-05	0.0305046	.	tubulin, alpha 3c [Source:HGNC Symbol;Acc:HGNC:12408]
0.2	RNF216	ENSG00000011275	5	6	125	1003	0.000178382	0.0533066	Yes	ring finger protein 216 [Source:HGNC Symbol;Acc:HGNC:21698]
0.2	ZMAT2	ENSG00000146007	4	4	153	1000	0.000578816	0.151062	.	zinc finger, matrin-type 2 [Source:HGNC Symbol;Acc:HGNC:26433]
0.2	GSTCD	ENSG00000138780	9	13	228	988	0.000589756	0.151062	.	glutathione S-transferase, C-terminal domain containing [Source:HGNC Symbol;Acc:HGNC:25806]
0.2	BPIFB2	ENSG00000078898	5	7	135	1004	0.000792851	0.189544	.	BPI fold containing family B, member 2 [Source:HGNC Symbol;Acc:HGNC:16177]

## Sheet: 3'UTR
Supplementary Table S3: All the riboSNitch-depleted 3'UTR elements in ICGC dataset at the different cutoff.
Cutoff	Gene symbol	ENSG ID	non-riboSNitch num (observed)	non-riboSNitch sum (observed)	non-riboSNitch num (expected)	non-riboSNitch sum (expected)	p value	q value	Cancer Gene Census	Gene description
0.025	PYROXD1	ENSG00000121350	12	29	26	999	3.42379e-11	3.44399e-07	.	pyridine nucleotide-disulphide oxidoreductase domain 1 [Source:HGNC Symbol;Acc:HGNC:26162]
0.025	SIRT1	ENSG00000096717	6	12	12	1000	1.09703e-08	5.51751e-05	Yes	sirtuin 1 [Source:HGNC Symbol;Acc:HGNC:14929]
0.025	MIS18A	ENSG00000159055	7	16	19	1000	2.98258e-08	7.50044e-05	.	MIS18 kinetochore protein A [Source:HGNC Symbol;Acc:HGNC:1286]
0.025	ZNF106	ENSG00000103994	9	29	21	995	2.97999e-08	7.50044e-05	.	zinc finger protein 106 [Source:HGNC Symbol;Acc:HGNC:12886]
0.025	APLF	ENSG00000169621	5	19	3	982	7.58036e-08	0.000152502	.	aprataxin and PNKP like factor [Source:HGNC Symbol;Acc:HGNC:28724]
0.025	FXN	ENSG00000165060	5	13	9	1001	2.74375e-07	0.000459989	.	frataxin [Source:HGNC Symbol;Acc:HGNC:3951]
0.025	DPY19L2	ENSG00000177990	4	20	1	960	6.25892e-07	0.000807821	.	dpy-19-like 2 (C. elegans) [Source:HGNC Symbol;Acc:HGNC:19414]
0.025	TINAG	ENSG00000137251	5	20	6	1002	7.22775e-07	0.000807821	.	tubulointerstitial nephritis antigen [Source:HGNC Symbol;Acc:HGNC:14599]
0.025	ABCD3	ENSG00000117528	7	22	21	1004	6.5991e-07	0.000807821	.	ATP-binding cassette, sub-family D (ALD), member 3 [Source:HGNC Symbol;Acc:HGNC:67]
0.025	KPNA4	ENSG00000186432	10	61	19	999	1.61334e-06	0.00162285	.	karyopherin alpha 4 (importin alpha 3) [Source:HGNC Symbol;Acc:HGNC:6397]
0.025	SAMD4B	ENSG00000179134	6	13	30	1002	1.86411e-06	0.00170464	.	sterile alpha motif domain containing 4B [Source:HGNC Symbol;Acc:HGNC:25492]
0.025	MYNN	ENSG00000085274	6	20	20	1004	4.45509e-06	0.00298758	.	myoneurin [Source:HGNC Symbol;Acc:HGNC:14955]
0.025	GABBR2	ENSG00000136928	7	33	17	1002	4.07977e-06	0.00298758	.	gamma-aminobutyric acid (GABA) B receptor, 2 [Source:HGNC Symbol;Acc:HGNC:4507]
0.025	CACNG2	ENSG00000166862	8	15	71	1000	3.92668e-06	0.00298758	.	calcium channel, voltage-dependent, gamma subunit 2 [Source:HGNC Symbol;Acc:HGNC:1406]
0.025	ESRRG	ENSG00000196482	22	92	75	999	4.42306e-06	0.00298758	Yes	estrogen-related receptor gamma [Source:HGNC Symbol;Acc:HGNC:3474]
0.025	PDCD10	ENSG00000114209	4	13	8	1003	7.57291e-06	0.00476099	.	programmed cell death 10 [Source:HGNC Symbol;Acc:HGNC:8761]
0.025	NPAS4	ENSG00000174576	7	20	40	1003	1.3551e-05	0.00801822	.	neuronal PAS domain protein 4 [Source:HGNC Symbol;Acc:HGNC:18983]
0.025	CHAMP1	ENSG00000198824	5	9	40	1001	1.55115e-05	0.00866835	.	chromosome alignment maintaining phosphoprotein 1 [Source:HGNC Symbol;Acc:HGNC:20311]
0.025	ALG14	ENSG00000172339	9	59	22	995	2.24105e-05	0.0118646	Yes	ALG14, UDP-N-acetylglucosaminyltransferase subunit [Source:HGNC Symbol;Acc:HGNC:28287]
0.025	GRAMD3	ENSG00000155324	4	15	10	999	2.85835e-05	0.0139029	.	GRAM domain containing 3 [Source:HGNC Symbol;Acc:HGNC:24911]
0.025	SNX2	ENSG00000205302	4	8	22	940	2.90249e-05	0.0139029	.	sorting nexin 2 [Source:HGNC Symbol;Acc:HGNC:11173]
0.025	SERTM1	ENSG00000180440	6	50	11	998	7.22726e-05	0.033045	.	serine-rich and transmembrane domain containing 1 [Source:HGNC Symbol;Acc:HGNC:33792]
0.025	GNG7	ENSG00000176533	7	60	16	997	0.000160236	0.0700791	.	guanine nucleotide binding protein (G protein), gamma 7 [Source:HGNC Symbol;Acc:HGNC:4410]
0.025	UGDH	ENSG00000109814	4	8	41	1001	0.000212771	0.0891776	.	UDP-glucose 6-dehydrogenase [Source:HGNC Symbol;Acc:HGNC:12525]
0.025	SH3BGR	ENSG00000185437	3	8	15	996	0.000256793	0.102564	.	SH3 domain binding glutamate-rich protein [Source:HGNC Symbol;Acc:HGNC:10822]
0.025	MSX1	ENSG00000163132	4	11	29	1000	0.000265103	0.102564	.	msh homeobox 1 [Source:HGNC Symbol;Acc:HGNC:7391]
0.025	WTAP	ENSG00000146457	3	7	20	1000	0.000343956	0.128143	.	Wilms tumor 1 associated protein [Source:HGNC Symbol;Acc:HGNC:16846]
0.025	MAP3K15	ENSG00000180815	3	6	25	1004	0.000361723	0.129949	.	mitogen-activated protein kinase kinase kinase 15 [Source:HGNC Symbol;Acc:HGNC:31689]
0.025	ZYG11B	ENSG00000162378	6	32	28	997	0.000403575	0.139985	.	zyg-11 family member B, cell cycle regulator [Source:HGNC Symbol;Acc:HGNC:25820]
0.025	DRAM2	ENSG00000156171	2	5	5	959	0.000447736	0.150126	.	DNA-damage regulated autophagy modulator 2 [Source:HGNC Symbol;Acc:HGNC:28769]
0.025	PEBP4	ENSG00000134020	3	5	36	986	0.000534676	0.173494	.	phosphatidylethanolamine-binding protein 4 [Source:HGNC Symbol;Acc:HGNC:28319]
0.025	KIAA1644	ENSG00000138944	6	80	10	1001	0.000600265	0.18869	.	KIAA1644 [Source:HGNC Symbol;Acc:HGNC:29335]
0.05	DPY19L2	ENSG00000177990	9	20	3	960	1.61806e-14	1.64459e-10	.	dpy-19-like 2 (C. elegans) [Source:HGNC Symbol;Acc:HGNC:19414]
0.05	PYROXD1	ENSG00000121350	13	29	47	999	8.11576e-10	4.12443e-06	.	pyridine nucleotide-disulphide oxidoreductase domain 1 [Source:HGNC Symbol;Acc:HGNC:26162]
0.05	SMNDC1	ENSG00000119953	11	22	46	1002	2.64242e-09	8.95251e-06	.	survival motor neuron domain containing 1 [Source:HGNC Symbol;Acc:HGNC:16900]
0.05	GNG7	ENSG00000176533	15	60	41	997	9.7399e-08	0.000247491	.	guanine nucleotide binding protein (G protein), gamma 7 [Source:HGNC Symbol;Acc:HGNC:4410]
0.05	SNX2	ENSG00000205302	6	8	47	940	5.93589e-07	0.00120665	.	sorting nexin 2 [Source:HGNC Symbol;Acc:HGNC:11173]
0.05	FXN	ENSG00000165060	5	13	18	1001	4.34228e-06	0.00735582	.	frataxin [Source:HGNC Symbol;Acc:HGNC:3951]
0.05	PDCD10	ENSG00000114209	5	13	20	1003	6.70016e-06	0.00972863	.	programmed cell death 10 [Source:HGNC Symbol;Acc:HGNC:8761]
0.05	CLDN22	ENSG00000177300	5	11	27	1006	9.05496e-06	0.0104346	.	claudin 22 [Source:HGNC Symbol;Acc:HGNC:2044]
0.05	ALDH2	ENSG00000111275	5	8	43	979	1.11007e-05	0.0104346	Yes	aldehyde dehydrogenase 2 family (mitochondrial) [Source:HGNC Symbol;Acc:HGNC:404]
0.05	SIRT1	ENSG00000096717	6	12	47	1000	1.12928e-05	0.0104346	Yes	sirtuin 1 [Source:HGNC Symbol;Acc:HGNC:14929]
0.05	ZNF106	ENSG00000103994	9	29	47	995	9.79883e-06	0.0104346	.	zinc finger protein 106 [Source:HGNC Symbol;Acc:HGNC:12886]
0.05	SAMD4B	ENSG00000179134	6	13	44	1002	1.39573e-05	0.0118219	.	sterile alpha motif domain containing 4B [Source:HGNC Symbol;Acc:HGNC:25492]
0.05	TINAG	ENSG00000137251	5	20	14	1002	1.64703e-05	0.0128772	.	tubulointerstitial nephritis antigen [Source:HGNC Symbol;Acc:HGNC:14599]
0.05	MIS18A	ENSG00000159055	7	16	58	1000	2.30465e-05	0.0167318	.	MIS18 kinetochore protein A [Source:HGNC Symbol;Acc:HGNC:1286]
0.05	APLF	ENSG00000169621	5	19	18	982	3.81345e-05	0.0242249	.	aprataxin and PNKP like factor [Source:HGNC Symbol;Acc:HGNC:28724]
0.05	ALG14	ENSG00000172339	11	59	38	995	3.6756e-05	0.0242249	Yes	ALG14, UDP-N-acetylglucosaminyltransferase subunit [Source:HGNC Symbol;Acc:HGNC:28287]
0.05	C10orf67	ENSG00000179133	7	20	50	1006	4.97746e-05	0.0297594	.	chromosome 10 open reading frame 67 [Source:HGNC Symbol;Acc:HGNC:28716]
0.05	CHAMP1	ENSG00000198824	5	9	53	1001	5.56292e-05	0.0314119	.	chromosome alignment maintaining phosphoprotein 1 [Source:HGNC Symbol;Acc:HGNC:20311]
0.05	AGTRAP	ENSG00000177674	5	14	31	994	6.94969e-05	0.0367837	.	angiotensin II receptor-associated protein [Source:HGNC Symbol;Acc:HGNC:13539]
0.05	NAA38	ENSG00000128534	5	12	36	943	7.23804e-05	0.0367837	.	N(alpha)-acetyltransferase 38, NatC auxiliary subunit [Source:HGNC Symbol;Acc:HGNC:28212]
0.05	ESRRG	ENSG00000196482	23	92	101	999	9.25428e-05	0.0447907	Yes	estrogen-related receptor gamma [Source:HGNC Symbol;Acc:HGNC:3474]
0.05	ABCD3	ENSG00000117528	7	22	53	1004	0.000140726	0.0650153	.	ATP-binding cassette, sub-family D (ALD), member 3 [Source:HGNC Symbol;Acc:HGNC:67]
0.05	TMED9	ENSG00000184840	3	7	15	992	0.000164734	0.0666646	.	transmembrane emp24 protein transport domain containing 9 [Source:HGNC Symbol;Acc:HGNC:24878]
0.05	MYNN	ENSG00000085274	6	20	41	1004	0.000161241	0.0666646	.	myoneurin [Source:HGNC Symbol;Acc:HGNC:14955]
0.05	GABBR2	ENSG00000136928	7	33	33	1002	0.000152966	0.0666646	.	gamma-aminobutyric acid (GABA) B receptor, 2 [Source:HGNC Symbol;Acc:HGNC:4507]
0.05	CDK5R2	ENSG00000171450	8	17	104	1005	0.000170531	0.0666646	.	cyclin-dependent kinase 5, regulatory subunit 2 (p39) [Source:HGNC Symbol;Acc:HGNC:1776]
0.05	LRTM1	ENSG00000144771	6	9	116	972	0.00020181	0.0759703	.	leucine-rich repeats and transmembrane domains 1 [Source:HGNC Symbol;Acc:HGNC:25023]
0.05	NPAS4	ENSG00000174576	7	20	67	1003	0.000282872	0.101959	.	neuronal PAS domain protein 4 [Source:HGNC Symbol;Acc:HGNC:18983]
0.05	ZYG11B	ENSG00000162378	8	32	52	997	0.00029091	0.101959	.	zyg-11 family member B, cell cycle regulator [Source:HGNC Symbol;Acc:HGNC:25820]
0.05	ALDH8A1	ENSG00000118514	4	16	19	1000	0.000304452	0.103148	.	aldehyde dehydrogenase 8 family, member A1 [Source:HGNC Symbol;Acc:HGNC:15471]
0.05	TMEM95	ENSG00000182896	3	5	30	994	0.000314626	0.103157	.	transmembrane protein 95 [Source:HGNC Symbol;Acc:HGNC:27898]
0.05	GRAMD3	ENSG00000155324	4	15	22	999	0.000384057	0.121986	.	GRAM domain containing 3 [Source:HGNC Symbol;Acc:HGNC:24911]
0.05	SCUBE1	ENSG00000159307	10	73	35	1004	0.000512347	0.157803	.	signal peptide, CUB domain, EGF-like 1 [Source:HGNC Symbol;Acc:HGNC:13441]
0.05	PA2G4	ENSG00000170515	3	8	21	1006	0.000604847	0.175778	.	proliferation-associated 2G4, 38kDa [Source:HGNC Symbol;Acc:HGNC:8550]
0.05	SERTM1	ENSG00000180440	7	50	26	998	0.000605296	0.175778	.	serine-rich and transmembrane domain containing 1 [Source:HGNC Symbol;Acc:HGNC:33792]
0.05	DISP2	ENSG00000140323	3	8	22	998	0.000700768	0.182467	.	dispatched homolog 2 (Drosophila) [Source:HGNC Symbol;Acc:HGNC:19712]
0.05	WTAP	ENSG00000146457	3	7	26	1000	0.000696867	0.182467	.	Wilms tumor 1 associated protein [Source:HGNC Symbol;Acc:HGNC:16846]
0.05	CACNG2	ENSG00000166862	8	15	148	1000	0.000646375	0.182467	.	calcium channel, voltage-dependent, gamma subunit 2 [Source:HGNC Symbol;Acc:HGNC:1406]
0.05	KPNA4	ENSG00000186432	11	61	54	999	0.00071809	0.182467	.	karyopherin alpha 4 (importin alpha 3) [Source:HGNC Symbol;Acc:HGNC:6397]
0.05	SMR3B	ENSG00000171201	9	17	163	992	0.000698917	0.182467	.	submaxillary gland androgen regulated protein 3B [Source:HGNC Symbol;Acc:HGNC:17326]
0.05	NEK11	ENSG00000114670	2	4	10	996	0.000782237	0.193918	.	NIMA-related kinase 11 [Source:HGNC Symbol;Acc:HGNC:18593]
0.1	DPY19L2	ENSG00000177990	9	20	3	960	1.61806e-14	1.64686e-10	.	dpy-19-like 2 (C. elegans) [Source:HGNC Symbol;Acc:HGNC:19414]
0.1	ERMP1	ENSG00000099219	12	19	81	999	5.04142e-09	2.56558e-05	.	endoplasmic reticulum metallopeptidase 1 [Source:HGNC Symbol;Acc:HGNC:23703]
0.1	PYROXD1	ENSG00000121350	14	29	95	999	2.03061e-07	0.000688919	.	pyridine nucleotide-disulphide oxidoreductase domain 1 [Source:HGNC Symbol;Acc:HGNC:26162]
0.1	WTAP	ENSG00000146457	6	7	61	1000	4.64032e-07	0.00108275	.	Wilms tumor 1 associated protein [Source:HGNC Symbol;Acc:HGNC:16846]
0.1	SMNDC1	ENSG00000119953	11	22	81	1002	5.31906e-07	0.00108275	.	survival motor neuron domain containing 1 [Source:HGNC Symbol;Acc:HGNC:16900]
0.1	NKX2-2	ENSG00000125820	12	24	94	1001	7.70499e-07	0.00130702	Yes	NK2 homeobox 2 [Source:HGNC Symbol;Acc:HGNC:7835]
0.1	ASPA	ENSG00000108381	16	44	95	999	3.11447e-06	0.00452844	.	aspartoacylase [Source:HGNC Symbol;Acc:HGNC:756]
0.1	SLC9B1	ENSG00000164037	9	25	39	714	8.98983e-06	0.0114373	.	solute carrier family 9, subfamily B (NHA1, cation proton antiporter 1), member 1 [Source:HGNC Symbol;Acc:HGNC:24244]
0.1	SNX2	ENSG00000205302	6	8	84	940	1.49869e-05	0.0152536	.	sorting nexin 2 [Source:HGNC Symbol;Acc:HGNC:11173]
0.1	SIRT1	ENSG00000096717	7	12	79	1000	1.41097e-05	0.0152536	Yes	sirtuin 1 [Source:HGNC Symbol;Acc:HGNC:14929]
0.1	ACADL	ENSG00000115361	7	13	75	1002	2.02008e-05	0.0186913	.	acyl-CoA dehydrogenase, long chain [Source:HGNC Symbol;Acc:HGNC:88]
0.1	ADAMTS18	ENSG00000140873	11	41	57	998	2.76718e-05	0.0234703	Yes	ADAM metallopeptidase with thrombospondin type 1 motif, 18 [Source:HGNC Symbol;Acc:HGNC:17110]
0.1	GPRC5A	ENSG00000013588	18	54	115	999	3.94666e-05	0.0308993	.	G protein-coupled receptor, class C, group 5, member A [Source:HGNC Symbol;Acc:HGNC:9836]
0.1	CHIT1	ENSG00000133063	8	23	61	1003	6.08221e-05	0.0442176	.	chitinase 1 (chitotriosidase) [Source:HGNC Symbol;Acc:HGNC:1936]
0.1	LRFN5	ENSG00000165379	4	13	15	948	7.00382e-05	0.044553	.	leucine rich repeat and fibronectin type III domain containing 5 [Source:HGNC Symbol;Acc:HGNC:20360]
0.1	NAA38	ENSG00000128534	6	12	62	943	6.90267e-05	0.044553	.	N(alpha)-acetyltransferase 38, NatC auxiliary subunit [Source:HGNC Symbol;Acc:HGNC:28212]
0.1	GNG7	ENSG00000176533	16	60	89	997	0.000107825	0.0645555	.	guanine nucleotide binding protein (G protein), gamma 7 [Source:HGNC Symbol;Acc:HGNC:4410]
0.1	FXN	ENSG00000165060	5	13	39	1001	0.000121616	0.0687672	.	frataxin [Source:HGNC Symbol;Acc:HGNC:3951]
0.1	INSRR	ENSG00000027644	5	8	87	999	0.00025739	0.128736	.	insulin receptor-related receptor [Source:HGNC Symbol;Acc:HGNC:6093]
0.1	ALDH2	ENSG00000111275	5	8	87	979	0.000283254	0.128736	Yes	aldehyde dehydrogenase 2 family (mitochondrial) [Source:HGNC Symbol;Acc:HGNC:404]
0.1	TINAG	ENSG00000137251	7	20	67	1002	0.000284598	0.128736	.	tubulointerstitial nephritis antigen [Source:HGNC Symbol;Acc:HGNC:14599]
0.1	ITGB8	ENSG00000105855	14	67	68	1000	0.000290914	0.128736	.	integrin, beta 8 [Source:HGNC Symbol;Acc:HGNC:6163]
0.1	ESRRG	ENSG00000196482	27	92	141	999	0.000273276	0.128736	Yes	estrogen-related receptor gamma [Source:HGNC Symbol;Acc:HGNC:3474]
0.1	GRAMD3	ENSG00000155324	5	15	41	999	0.000329848	0.134288	.	GRAM domain containing 3 [Source:HGNC Symbol;Acc:HGNC:24911]
0.1	MS4A7	ENSG00000166927	6	12	88	1002	0.000317498	0.134288	.	membrane-spanning 4-domains, subfamily A, member 7 [Source:HGNC Symbol;Acc:HGNC:13378]
0.1	POMK	ENSG00000185900	2	6	4	1005	0.000436054	0.164376	.	protein-O-mannose kinase [Source:HGNC Symbol;Acc:HGNC:26267]
0.1	ZMAT4	ENSG00000165061	3	38	2	1006	0.000423899	0.164376	.	zinc finger, matrin-type 4 [Source:HGNC Symbol;Acc:HGNC:25844]
0.1	FST	ENSG00000134363	5	14	45	898	0.000558092	0.189342	Yes	follistatin [Source:HGNC Symbol;Acc:HGNC:3971]
0.1	LRTM1	ENSG00000144771	6	9	138	972	0.000521346	0.189342	.	leucine-rich repeats and transmembrane domains 1 [Source:HGNC Symbol;Acc:HGNC:25023]
0.1	SRRM4	ENSG00000139767	21	111	81	999	0.000556638	0.189342	.	serine/arginine repetitive matrix 4 [Source:HGNC Symbol;Acc:HGNC:29389]
0.1	CCDC132	ENSG00000004766	3	8	19	931	0.000580699	0.190657	.	coiled-coil domain containing 132 [Source:HGNC Symbol;Acc:HGNC:25956]
0.1	CCR1	ENSG00000163823	8	19	109	1001	0.000604498	0.192268	Yes	chemokine (C-C motif) receptor 1 [Source:HGNC Symbol;Acc:HGNC:1602]
0.1	SIX4	ENSG00000100625	11	47	72	1003	0.000641752	0.197932	Yes	SIX homeobox 4 [Source:HGNC Symbol;Acc:HGNC:10890]
0.2	DPY19L2	ENSG00000177990	10	20	7	960	1.56416e-14	1.59232e-10	.	dpy-19-like 2 (C. elegans) [Source:HGNC Symbol;Acc:HGNC:19414]
0.2	DCUN1D3	ENSG00000188215	9	33	5	1000	1.94698e-11	9.91012e-08	.	DCN1, defective in cullin neddylation 1, domain containing 3 [Source:HGNC Symbol;Acc:HGNC:28734]
0.2	SULT1B1	ENSG00000173597	12	62	14	999	2.77684e-09	9.42275e-06	.	sulfotransferase family, cytosolic, 1B, member 1 [Source:HGNC Symbol;Acc:HGNC:17845]
0.2	NKX2-2	ENSG00000125820	16	24	170	1001	1.4776e-07	0.000300839	Yes	NK2 homeobox 2 [Source:HGNC Symbol;Acc:HGNC:7835]
0.2	ASPA	ENSG00000108381	25	44	195	999	1.18418e-07	0.000300839	.	aspartoacylase [Source:HGNC Symbol;Acc:HGNC:756]
0.2	ZMAT4	ENSG00000165061	6	38	4	1006	2.93816e-07	0.000498508	.	zinc finger, matrin-type 4 [Source:HGNC Symbol;Acc:HGNC:25844]
0.2	NRGN	ENSG00000154146	10	13	148	997	1.27263e-06	0.00185076	.	neurogranin (protein kinase C substrate, RC3) [Source:HGNC Symbol;Acc:HGNC:8000]
0.2	SNED1	ENSG00000162804	8	23	38	996	2.73545e-06	0.00342975	.	sushi, nidogen and EGF-like domains 1 [Source:HGNC Symbol;Acc:HGNC:24696]
0.2	WTAP	ENSG00000146457	6	7	85	1000	3.0322e-06	0.00342975	.	Wilms tumor 1 associated protein [Source:HGNC Symbol;Acc:HGNC:16846]
0.2	ERMP1	ENSG00000099219	12	19	165	999	8.89154e-06	0.00905159	.	endoplasmic reticulum metallopeptidase 1 [Source:HGNC Symbol;Acc:HGNC:23703]
0.2	SMNDC1	ENSG00000119953	14	22	196	1002	1.05735e-05	0.00978526	.	survival motor neuron domain containing 1 [Source:HGNC Symbol;Acc:HGNC:16900]
0.2	LCP1	ENSG00000136167	14	30	131	1001	1.26305e-05	0.0107149	Yes	lymphocyte cytosolic protein 1 (L-plastin) [Source:HGNC Symbol;Acc:HGNC:6528]
0.2	FST	ENSG00000134363	8	14	86	898	1.70975e-05	0.0133887	Yes	follistatin [Source:HGNC Symbol;Acc:HGNC:3971]
0.2	SLFN13	ENSG00000154760	20	51	144	1005	2.18672e-05	0.0154601	.	schlafen family member 13 [Source:HGNC Symbol;Acc:HGNC:26481]
0.2	ITGB8	ENSG00000105855	23	67	133	1000	2.278e-05	0.0154601	.	integrin, beta 8 [Source:HGNC Symbol;Acc:HGNC:6163]
0.2	ZNF703	ENSG00000183779	4	18	8	995	3.17575e-05	0.0202057	.	zinc finger protein 703 [Source:HGNC Symbol;Acc:HGNC:25883]
0.2	HMGCS1	ENSG00000112972	12	19	191	1004	3.76866e-05	0.0225676	.	3-hydroxy-3-methylglutaryl-CoA synthase 1 (soluble) [Source:HGNC Symbol;Acc:HGNC:5007]
0.2	PYROXD1	ENSG00000121350	15	29	175	999	4.11483e-05	0.0232716	.	pyridine nucleotide-disulphide oxidoreductase domain 1 [Source:HGNC Symbol;Acc:HGNC:26162]
0.2	NAA38	ENSG00000128534	8	12	129	943	4.43369e-05	0.0237553	.	N(alpha)-acetyltransferase 38, NatC auxiliary subunit [Source:HGNC Symbol;Acc:HGNC:28212]
0.2	ACPP	ENSG00000014257	10	18	146	1000	7.87849e-05	0.0401015	.	acid phosphatase, prostate [Source:HGNC Symbol;Acc:HGNC:125]
0.2	POMK	ENSG00000185900	3	6	15	1005	9.18934e-05	0.0445464	.	protein-O-mannose kinase [Source:HGNC Symbol;Acc:HGNC:26267]
0.2	MYBBP1A	ENSG00000132382	6	11	80	1003	0.000102721	0.0475317	Yes	MYB binding protein (P160) 1a [Source:HGNC Symbol;Acc:HGNC:7546]
0.2	SRRM4	ENSG00000139767	33	111	147	999	0.000117384	0.0519552	.	serine/arginine repetitive matrix 4 [Source:HGNC Symbol;Acc:HGNC:29389]
0.2	ACADL	ENSG00000115361	8	13	147	1002	0.000162793	0.0690513	.	acyl-CoA dehydrogenase, long chain [Source:HGNC Symbol;Acc:HGNC:88]
0.2	PDCD10	ENSG00000114209	7	13	112	1003	0.000240104	0.0905279	.	programmed cell death 10 [Source:HGNC Symbol;Acc:HGNC:8761]
0.2	ALDH8A1	ENSG00000118514	8	16	117	1000	0.000231715	0.0905279	.	aldehyde dehydrogenase 8 family, member A1 [Source:HGNC Symbol;Acc:HGNC:15471]
0.2	HMGN2	ENSG00000198830	8	13	148	957	0.00023724	0.0905279	.	high mobility group nucleosomal binding domain 2 [Source:HGNC Symbol;Acc:HGNC:4986]
0.2	BAD	ENSG00000002330	8	25	72	997	0.000360459	0.111702	Yes	BCL2-associated agonist of cell death [Source:HGNC Symbol;Acc:HGNC:936]
0.2	TINAG	ENSG00000137251	9	20	120	1002	0.000308614	0.111702	.	tubulointerstitial nephritis antigen [Source:HGNC Symbol;Acc:HGNC:14599]
0.2	CWH43	ENSG00000109182	6	8	96	615	0.000357328	0.111702	.	cell wall biogenesis 43 C-terminal homolog (S. cerevisiae) [Source:HGNC Symbol;Acc:HGNC:26133]
0.2	AGFG2	ENSG00000106351	12	24	177	1006	0.000362098	0.111702	.	ArfGAP with FG repeats 2 [Source:HGNC Symbol;Acc:HGNC:5177]
0.2	ZNF500	ENSG00000103199	15	35	167	999	0.000339908	0.111702	.	zinc finger protein 500 [Source:HGNC Symbol;Acc:HGNC:23716]
0.2	CYP4A22	ENSG00000162365	17	24	343	998	0.000352564	0.111702	.	cytochrome P450, family 4, subfamily A, polypeptide 22 [Source:HGNC Symbol;Acc:HGNC:20575]
0.2	MSI2	ENSG00000153944	6	48	17	999	0.000377505	0.11303	Yes	musashi RNA-binding protein 2 [Source:HGNC Symbol;Acc:HGNC:18585]
0.2	EIF1AX	ENSG00000173674	14	33	162	999	0.000436301	0.123723	Yes	eukaryotic translation initiation factor 1A, X-linked [Source:HGNC Symbol;Acc:HGNC:3250]
0.2	ZNF106	ENSG00000103994	14	29	189	995	0.000437528	0.123723	.	zinc finger protein 106 [Source:HGNC Symbol;Acc:HGNC:12886]
0.2	TBC1D22A	ENSG00000054611	10	31	94	1004	0.000499525	0.137437	.	TBC1 domain family, member 22A [Source:HGNC Symbol;Acc:HGNC:1309]
0.2	SLC9B1	ENSG00000164037	9	25	70	714	0.00057389	0.153742	.	solute carrier family 9, subfamily B (NHA1, cation proton antiporter 1), member 1 [Source:HGNC Symbol;Acc:HGNC:24244]
0.2	CHIT1	ENSG00000133063	9	23	111	1003	0.000601314	0.156958	.	chitinase 1 (chitotriosidase) [Source:HGNC Symbol;Acc:HGNC:1936]
0.2	GNG7	ENSG00000176533	21	60	165	997	0.000652721	0.166117	.	guanine nucleotide binding protein (G protein), gamma 7 [Source:HGNC Symbol;Acc:HGNC:4410]
0.2	SIRT1	ENSG00000096717	7	12	148	1000	0.000700779	0.173998	Yes	sirtuin 1 [Source:HGNC Symbol;Acc:HGNC:14929]
0.2	GOLGA8B	ENSG00000215252	9	18	154	1004	0.000717974	0.174023	.	golgin A8 family, member B [Source:HGNC Symbol;Acc:HGNC:31973]
0.2	BROX	ENSG00000162819	12	25	181	995	0.000786621	0.186228	.	BRO1 domain and CAAX motif containing [Source:HGNC Symbol;Acc:HGNC:26512]
0.2	PA2G4	ENSG00000170515	5	8	114	1006	0.000860035	0.197534	.	proliferation-associated 2G4, 38kDa [Source:HGNC Symbol;Acc:HGNC:8550]
0.2	SLCO4A1	ENSG00000101187	8	11	235	994	0.000873186	0.197534	.	solute carrier organic anion transporter family, member 4A1 [Source:HGNC Symbol;Acc:HGNC:10953]

## Sheet: lncRNA
Supplementary Table S3: All the riboSNitch-depleted lncRNAs in ICGC dataset at the different cutoff.
Cutoff	Gene symbol	ENSG ID	non-riboSNitch num (observed)	non-riboSNitch sum (observed)	non-riboSNitch num (expected)	non-riboSNitch sum (expected)	p value	q value	Gene description
0.025	LINC00264	ENSG00000233261	12	31	25	999	6.0398e-11	1.63618e-07	long intergenic non-protein coding RNA 264 [Source:HGNC Symbol;Acc:HGNC:17776]
0.025	PDX1-AS1	ENSG00000247381	5	24	11	1004	1.65006e-05	0.02235	PDX1 antisense RNA 1 [Source:HGNC Symbol;Acc:HGNC:43698]
0.025	LINC02191	ENSG00000261636	3	13	3	999	3.24766e-05	0.0293264
0.025	LNX1-AS2	ENSG00000248494	3	8	11	993	0.000117329	0.0489462	LNX1 antisense RNA 2 [Source:HGNC Symbol;Acc:HGNC:41450]
0.025	ST7-AS2	ENSG00000226367	4	12	21	999	0.000126476	0.0489462	ST7 antisense RNA 2 [Source:HGNC Symbol;Acc:HGNC:16044]
0.025	LINC01197	ENSG00000248441	5	23	17	996	7.58012e-05	0.0489462
0.025	LINC00698	ENSG00000244342	5	40	9	998	0.000102363	0.0489462	long intergenic non-protein coding RNA 698 [Source:HGNC Symbol;Acc:HGNC:27720]
0.025	AC112229.7	ENSG00000175772	5	15	36	998	0.000189021	0.0640072
0.025	RAD21-AS1	ENSG00000253327	6	38	22	1002	0.000331832	0.0998815	RAD21 antisense RNA 1 [Source:HGNC Symbol;Acc:HGNC:32158]
0.025	IL20RB-AS1	ENSG00000249407	3	9	16	1000	0.000443716	0.109275	IL20RB antisense RNA 1 [Source:HGNC Symbol;Acc:HGNC:40298]
0.025	RP1-37N7.3	ENSG00000220161	16	24	310	1000	0.000414811	0.109275
0.025	LINC00614	ENSG00000236983	3	8	21	998	0.000619016	0.139743	long intergenic non-protein coding RNA 614 [Source:HGNC Symbol;Acc:HGNC:30165]
0.025	DICER1-AS1	ENSG00000235706	5	23	31	1000	0.000863603	0.179961	DICER1 antisense RNA 1 [Source:HGNC Symbol;Acc:HGNC:43017]
0.05	LINC00264	ENSG00000233261	12	31	56	999	1.36068e-07	0.000369968	long intergenic non-protein coding RNA 264 [Source:HGNC Symbol;Acc:HGNC:17776]
0.05	LINC00686	ENSG00000237687	3	10	3	997	1.39231e-05	0.0189284	long intergenic non-protein coding RNA 686 [Source:HGNC Symbol;Acc:HGNC:16221]
0.05	LINC02191	ENSG00000261636	3	13	5	999	8.95863e-05	0.0712448
0.05	RP11-113E21.1	ENSG00000230962	4	17	13	1003	0.000110484	0.0712448
0.05	LINC01033	ENSG00000249069	4	8	37	1001	0.000146526	0.0712448	long intergenic non-protein coding RNA 1033 [Source:HGNC Symbol;Acc:HGNC:49019]
0.05	IL20RB-AS1	ENSG00000249407	4	9	35	1000	0.00020962	0.0712448	IL20RB antisense RNA 1 [Source:HGNC Symbol;Acc:HGNC:40298]
0.05	LINC01197	ENSG00000248441	6	23	35	996	0.000177558	0.0712448
0.05	RAD21-AS1	ENSG00000253327	8	38	40	1002	0.000193922	0.0712448	RAD21 antisense RNA 1 [Source:HGNC Symbol;Acc:HGNC:32158]
0.05	RP11-143M1.4	ENSG00000231808	7	24	55	1002	0.000321378	0.097092
0.05	PDX1-AS1	ENSG00000247381	5	24	24	1004	0.000365801	0.0994613	PDX1 antisense RNA 1 [Source:HGNC Symbol;Acc:HGNC:43698]
0.05	WAC-AS1	ENSG00000254635	6	17	61	999	0.000457689	0.113132	WAC antisense RNA 1 (head to head) [Source:HGNC Symbol;Acc:HGNC:27347]
0.05	LINC00326	ENSG00000231023	11	64	52	1000	0.000808625	0.169127	long intergenic non-protein coding RNA 326 [Source:HGNC Symbol;Acc:HGNC:41926]
0.05	RP1-37N7.3	ENSG00000220161	17	24	364	1000	0.00074973	0.169127
0.1	NKX2-2-AS1	ENSG00000258197	16	55	45	999	1.17322e-08	3.18999e-05	NKX2-2 antisense RNA 1 [Source:HGNC Symbol;Acc:HGNC:37154]
0.1	LINC00264	ENSG00000233261	13	31	95	999	3.77389e-06	0.0051306	long intergenic non-protein coding RNA 264 [Source:HGNC Symbol;Acc:HGNC:17776]
0.1	LINC01019	ENSG00000248118	17	103	48	1004	3.53705e-05	0.0320575	long intergenic non-protein coding RNA 1019 [Source:HGNC Symbol;Acc:HGNC:27742]
0.1	WAC-AS1	ENSG00000254635	9	17	116	999	5.05286e-05	0.0325442	WAC antisense RNA 1 (head to head) [Source:HGNC Symbol;Acc:HGNC:27347]
0.1	RP11-382J12.1	ENSG00000246366	11	30	91	997	5.98458e-05	0.0325442
0.2	NKX2-2-AS1	ENSG00000258197	21	55	145	999	2.73283e-05	0.0743058	NKX2-2 antisense RNA 1 [Source:HGNC Symbol;Acc:HGNC:37154]
0.2	RAB11B-AS1	ENSG00000269386	8	14	127	1000	0.000120952	0.164435	RAB11B antisense RNA 1 [Source:HGNC Symbol;Acc:HGNC:44178]
